# Supplementary material for: Impact of Exogenous Application of Potato Virus Y-Specific dsRNA on RNA Interference, Pattern-Triggered Immunity and Poly(ADP-ribose) Metabolism
Source: Int J Mol Sci. 2022 Jul 18;23(14):7915. doi: 10.3390/ijms23147915 (PMC9317112; doi:10.3390/ijms23147915)
Supplement: Supplementary file 1 [file ijms-23-07915-s001.zip]

Archive with 1 entries (1 files):
- ijms-1801170-supplementary.pdf
